# Supplementary material for: RNAi-Mediated FoxO Silencing Inhibits Reproduction in Locusta migratoria
Source: Insects. 2024 Nov 14;15(11):891. doi: 10.3390/insects15110891 (PMC11594837; doi:10.3390/insects15110891)
Supplement: Supplementary file 1 [file insects-15-00891-s001.zip]

Archive with 4 entries (4 files):
- Figure S1. Heatmap depicting the increases in mRNA expression..pdf
- Figure S2. Interaction between FOXO protein and key proteins in Hippo pathway in Drosophila melanogaster..pdf
- Supplementary file S1.pdf
- Table S1. Ineractions between FoxO and Hpo, Sd, Yki in Drosophila melanogaster.pdf
